# Supplementary material for: True-3D Accentuating of Grids and Streets in Urban Topographic Maps Enhances Human Object Location Memory
Source: PLoS One. 2015 Feb 13;10(2):e0116959. doi: 10.1371/journal.pone.0116959 (PMC4334546; doi:10.1371/journal.pone.0116959)
Supplement: S4 Data — (XLS) [file pone.0116959.s004.xls]

## Sheet: Tabelle1
Subject_ID	Age	Sex	Dimension_Group	Map1_Gelsenkirchen_POI1	Map1_Gelsenkirchen_POI2	Map1_Gelsenkirchen_POI3	Map1_Gelsenkirchen_POI4	Map1_Gelsenkirchen_POI5	Map2_Hagen_POI1	Map2_Hagen_POI2	Map2_Hagen_POI3	Map2_Hagen_POI4	Map2_Hagen_POI5	Map3_Herne_POI1	Map3_Herne_POI2	Map3_Herne_POI3	Map3_Herne_POI4	Map3_Herne_POI5
1	26	m	3D	4.12	6.71	8.06	62.94	7.07	4.12	12.81	23.71	22.83	12.17	3.61	10.44	141.11	28.3	9999
2	22	f	3D	5.66	4.47	26.93	21.59	6.4	46.01	9.49	6.32	44.55	27.66	5.1	13.42	11.05	9	26
3	22	m	3D	5.39	2.24	7.07	1	2.24	2	3	3	5.83	4	7.28	2	3.61	3	0.01
4	25	m	3D	8.6	6.32	150.14	19.72	37.34	2.83	11.18	4.12	13.6	45.69	6.4	14.04	7.07	9.43	5.39
5	23	f	3D	8.49	9.22	9.06	27.51	9999	12.04	17.09	98.27	2.24	10.77	26.08	19.8	36.12	25.08	9
6	26	m	3D	5	1.41	1	2.24	5	3	1	3	5	3.61	8.06	4.24	5	4	135.01
7	22	m	3D	8.25	5.83	3.61	10.82	4.47	2.24	2.24	8.6	33.73	52.04	4.12	4	34.13	42.54	32.7
8	26	m	3D	2.83	2	9.49	13.93	9999	5.1	2	2	5	9999	8.6	9.22	3	3.16	3.16
9	22	f	3D	12.73	2.24	9.85	4	12.73	22.36	45.8	1.41	38.05	12.21	11.31	13.6	6.32	16.64	9999
10	25	m	3D	10.44	5.83	19.21	73.66	80.75	18.36	11.18	126.65	9999	9999	7	41.15	6.08	29.41	9.49
11	20	m	3D	8.94	185.92	4.24	7.62	6.4	11.18	11.18	2	5.83	34.71	4.12	6.08	14.32	6.32	16.28
12	22	m	3D	4.12	7	6.32	22.2	30.87	12.08	13.6	11.31	8.06	17.89	26.17	12.81	2.83	13.6	2.83
13	22	f	3D	24.08	7	19.03	16.97	91.24	10.82	3.61	21.1	28.6	118	8.25	6.08	9.06	6.4	9.22
14	23	m	3D	9.22	21.47	27.51	9.22	6.71	3.61	5.39	5.1	197.57	5	5	8.25	23.71	10.77	12.81
15	20	m	3D	2	31.4	5.39	11.18	41.05	29	7.62	5	22.8	35.78	2.24	2.83	43.17	13.15	7.21
16	23	f	3D	11.4	6.71	21.02	10.77	10.63	17.72	11.7	15.13	121.02	127.57	43.6	22.56	5	10.3	172.79
17	28	m	3D	1.41	139.79	5	4.47	4.12	3	8.49	4.47	5.1	9999	4.12	4.24	7.21	3.61	5
18	23	f	3D	4.12	4.12	3.61	4.47	84.63	3	1.41	9.85	4.47	3.16	7	3.16	3	12.04	65.01
19	23	m	3D	2	5.83	8.54	12.21	13	1.41	6.4	1.41	14.87	9999	4.12	1.41	3.16	3.61	9999
20	27	f	3D	2.83	2.83	2.24	2.24	2.83	2.83	5.1	7.21	6.4	1	4.24	5.1	4.12	5.66	2
21	22	f	3D	9.43	6.71	6.08	8	8.54	14.32	3.61	24.35	14.32	10.82	9.22	2.24	6.4	15.52	9999
22	23	m	3D	5.1	5	39.32	3.61	98.01	1.41	1.41	1.41	33.6	9999	6.71	4.47	9.85	5.1	7.21
23	28	m	3D	5	8.06	8.49	6.08	5	5.39	5.83	2.83	2.83	91.44	2	18.79	6.32	106.92	1
24	21	m	3D	4	2.83	5.83	2.83	132.77	5	1	1	2	8.06	7.21	7.21	1	3.16	9999
25	22	m	3D	3	10.44	10.82	17.49	13	2	10.3	10.82	12.21	13.89	8.54	10.77	19.24	5.83	58.86
26	33	m	3D	4	3.16	7.21	5	2.24	4.47	4.12	2.24	2	68.12	5.39	2	3	5.66	5.1
27	24	f	3D	22.47	30.53	22.47	11.66	138.18	9	10.44	12.04	8.06	8.06	1	23.43	7.81	15	4
28	28	f	3D	3.61	3.16	34.21	8.54	38.9	72.07	19.92	25.3	6.71	2.83	5	25.3	22.8	43.83	129.25
29	24	f	3D	10.63	8.49	65.12	95.88	66.29	5.1	6.4	1	19.72	9.06	6.08	14.76	84.72	165.19	9999
30	23	f	3D	3.61	7.28	3	2.83	4.12	2	2.24	5.83	2.24	1	3.61	4.12	3.16	3.61	1.41
31	23	f	3D	1	3	7.81	3.61	9999	27.46	29.07	3	12.53	9999	5.39	7.81	5.83	3.16	17.03
32	25	f	3D	18.97	28.32	8.94	2.24	30.27	47.76	24.02	8	8.54	9999	4.47	9.85	3.61	10.82	32.28
33	30	m	3D	9.49	10	7.62	49.5	9999	19.24	12.17	47.89	2	107.52	43.74	10.2	21.26	7.62	21.59
34	27	m	2D	8.06	5.1	17.46	44.72	14.32	5	2.83	7.07	2.83	18.38	7.07	6.32	11.05	5.83	17.46
35	23	f	2D	3	5.1	14.21	6.08	2.24	7.07	3.16	12.73	38.28	27.46	7.81	4.24	16.28	63.32	8.49
36	26	m	2D	11.4	8.54	17.03	10.3	6.71	9.06	1	8.06	4.47	214.55	6.32	2.24	4	12.37	13
37	24	m	2D	21.47	7	2.24	3	10.63	8.06	14	6.08	4.12	4.47	16.76	7.62	10.82	7	95.6
38	24	m	2D	11.18	66.1	2	122.7	176.82	5.39	36.12	5	14.87	7.21	10.82	4.47	8.25	13.6	5.66
39	21	m	2D	10.44	2.24	20.25	14.56	15.3	8.94	5.1	6	147.03	237.41	2	10.82	28.3	30.27	9999
40	25	m	2D	2.24	5	4.12	2.24	6.4	5.39	8.25	1	4	13.45	11.66	5.83	8.49	14.14	9999
41	24	f	2D	2.24	3.16	23	14.76	9999	4.47	12.37	38.95	12.21	91.68	83.49	18.6	9.9	32.25	7.07
42	20	f	2D	11.18	10.44	41.11	6.32	88.68	2.83	1.41	7.07	10	29.73	17.03	8	3.16	10.2	63.06
43	29	m	2D	5	4.24	24.08	4.12	18.44	4.47	2.24	17.46	20.59	4.12	14.14	12.53	13.93	26.25	19.42
44	23	m	2D	10	4.47	0.01	64.29	188.04	14.14	20	6.08	5	5.39	6.32	7.07	24.35	12.53	130.25
45	19	f	2D	6.4	5.66	86.38	10	17.03	9.22	3.61	9.22	5.1	28.3	17.49	21.02	5.1	7.62	4.24
46	19	f	2D	4.12	2.24	3	4.12	3	5.39	6	21.02	5	1	0.01	7.81	6.32	11.66	40.8
47	19	f	2D	4.47	2.24	8.25	2	43.01	34.54	50.16	17.12	5.66	12.17	5	9.49	13.04	82.1	193.38
48	24	f	2D	14	6.71	12	5.39	15.03	21.59	7.07	14.42	18.97	246.79	49.16	2.24	20.1	249	269.65
49	23	f	2D	15.52	13.6	20.1	12.65	100.9	20.25	11.66	9.49	9999	9999	3.16	17.72	13.04	9999	9999
50	25	m	2D	32.02	10.44	130.38	10.05	40.61	119.36	30.81	14.14	206.85	132.61	8.94	22.85	53.74	5.1	196.33
51	25	f	2D	12.08	19.31	16.49	131.61	13.93	5.39	25.08	4	31.06	9999	24.08	14.32	11.4	21.19	15.62
52	19	f	2D	22.09	15.65	9.06	8.6	81.61	21.93	7.21	5.39	13.15	80	7.81	11.66	3.16	19.42	29.27
53	27	m	2D	69.92	6.32	32.57	63.89	9999	6.08	5.66	133.81	9999	9999	11.31	3.16	13.6	82.76	18.11
54	22	m	2D	7.21	11	3.16	44.55	295.03	5.83	3.16	14.32	1.41	9.49	8.25	13.42	5.1	105	273.65
55	24	m	2D	8.25	5.39	47	11.18	7.21	4.24	9.43	8.25	7.62	9999	2.24	16.16	8.6	6.71	13
56	25	f	2D	0.01	56.61	8.49	341.04	9999	10.44	2.83	8.6	14.76	11.4	1.41	9.43	13.6	10.63	7.81
57	24	f	2D	4.47	2.24	8.54	5	231.26	34.93	6.71	7.81	15.23	6.32	8.6	10.3	10	7.21	9.85
58	21	m	2D	7.21	6.08	21	3.16	10.63	5	6.71	6.08	12.81	31.95	3.16	5	14.04	27.46	123.23
59	30	m	2D	17.69	61.13	45.01	226.24	79.1	31.76	95.13	180.47	9999	9999	14.87	17.12	84.15	59.81	39.82
60	31	m	2D	5.66	2.24	8.6	6	7.62	4.12	8.25	4.47	5	60.42	4	6.71	3.61	5.39	45.54
